# Supplementary material for: Real-world experience of angiotensin receptor neprilysin inhibitor on the glucose-lowering effect
Source: Sci Rep. 2022 Jun 11;12:9703. doi: 10.1038/s41598-022-13366-z (PMC9188559; doi:10.1038/s41598-022-13366-z)
Supplement: Supplementary file 4 — Supplementary Information 4. [file 41598_2022_13366_MOESM4_ESM.xlsx]

## Sheet: Sheet1
No.	Type	legends
1	figure	Differences in baseline and HbA1c at 6-months, 12-months, 18-months, and 24-months according to medications in the entire patient group.
2	figure	Differences in baseline and HbA1c at 6-months, 12-months, 18-months, and 24-months according to medications in patients with EF less than 40%.
3	table	Results of comparing the reduction HbA1c among the three drugs at 6, 12, 18, and 24 months.
4	table	Rseults of statistical analysis of blood glucose difference between drugs.
